# Supplementary material for: Using an Antibiogram Profile to Improve Infection Control and Rational Antimicrobial Therapy in an Urban Hospital in The Gambia, Strategies and Lessons for Low- and Middle-Income Countries
Source: Antibiotics (Basel). 2023 Apr 21;12(4):790. doi: 10.3390/antibiotics12040790 (PMC10135392; doi:10.3390/antibiotics12040790)
Supplement: Supplementary file 1 [file antibiotics-12-00790-s001.zip]

Archive with 2 entries (2 files):
- Supple Figures_ S1.pdf
- Supplemenatary fig S2.pdf
